# Supplementary material for: Convolutional Neural Networks to Detect Vestibular Schwannomas on Single MRI Slices: A Feasibility Study
Source: Cancers (Basel). 2022 Apr 20;14(9):2069. doi: 10.3390/cancers14092069 (PMC9104481; doi:10.3390/cancers14092069)
Supplement: Supplementary file 1 [file cancers-14-02069-s001.zip]

Archive with 1 entries (1 files):
- detection_splitimages_VS_T1c_T1_publication_final.txt
